# Supplementary material for: The HRAS-binding C2 domain of PLCη2 suppresses tumor‐like synoviocytes and experimental arthritis in rheumatoid arthritis
Source: Exp Mol Med. 2025 Feb 3;57(2):335–48. doi: 10.1038/s12276-025-01393-5 (PMC11873285; doi:10.1038/s12276-025-01393-5)
Supplement: Supplementary file 2 — Supplementary Data [file 12276_2025_1393_MOESM2_ESM.xlsx]

## Sheet: Fig. 1a
	Fig. 1a		Clone #	C2 domain name (Official Symbol)	gi number	accession No.	Entrez Gene ID	C2 domain name (Official Full Name)	Proliferation
									RA1 C2/GFP	RA2 C2/GFP	RA3 C2/GFP	RA4 C2/GFP	Mean	Std. Error	P value
			C001B1	GFP Control					1	1	1	1	1	0
			C001B2	WWP2	32171765	BC000108	11060	WW domain containing E3 ubiquitin protein ligase 2	0.977855	1.11745	1.11544	1.04225	1.0632	0.0334	0.11
			C003B2	SYT5	32700066	BC046157	6861	synaptotagmin 5	1.05732	1.11268	1.15259	1.18007	1.1257	0.0267	0.00327565
			C003C2	SYT5	32700066	BC046157	6861	synaptotagmin 5	0.895354	1.05932	1.04084	1.04594	1.0104	0.0385	0.8
			C004B2	PIK3C2B	13632400	Y13892	5287	phosphatidylinositol-4-phosphate 3-kinase catalytic subunit type 2 beta	1.02258	1.03026	1.09096	1.06686	1.0527	0.016	0.0166204
			C005B2	UNC13B	84627497	BC111781	10497	unc-13 homolog B	0.909249	1.03937	0.950612	0.948318	0.9619	0.0275	0.22
			C005C2	UNC13B	84627497	BC111781	10497	unc-13 homolog B	1.02822	1.06973	1.03229	1.105	1.0588	0.018	0.0171291
			C007B2	CAPN5	28376972	BC018123	726	calpain 5	0.955276	1.02115	0.980392	1.00082	0.9894	0.0141	0.48
			C008C2	RASA4	33860214	BC113663	10156	RAS p21 protein activator 4	1.10682	0.959983	0.921126	0.938884	0.9817	0.0425	0.68
			C010B2	C2CD5	29789059	NM_014802	9847	C2 calcium dependent domain containing 5	1.00434	1.07797	1.05853	1.03815	1.0447	0.0157	0.0294004
			C011B2	CPNE3	10719946	BC036242	8895	copine 3	1.00347	1.21635	1.12015	0.956112	1.074	0.0586	0.25
			C013B2	DYSF+J14:R15	20137708	AF075575	8291	dysferlin	0.867998	1.04891	1.06266	0.960623	0.985	0.0451	0.75
			C013E2	DYSF	20137708	AF075575	8291	dysferlin	0.977421	1.10921	1.13047	1.00984	1.0567	0.0373	0.18
			C013G2	DYSF	20137708	AF075575	8291	dysferlin	0.971776	1.34823	1.02639	1.0324	1.0947	0.0856	0.31
			C014C2	BAIAP3	14336746	AE006467 AE005175	8938	BAI1 associated protein 3	0.933565	1.12005	0.966239	0.934783	0.9887	0.0444	0.81
			C015B2	RASAL1	21903461	AF086713	8437	RAS protein activator like 1	0.825011	1.02332	1.07887	0.885562	0.9532	0.059	0.46
			C017C2	CPNE6	17390084	BC018046	9362	copine 6	0.874512	0.951307	1.06619	0.897457	0.9474	0.0428	0.27
			C019B2	PRKCB	20141488	AC002299	5579	protein kinase C beta	1.00825	1.02288	0.947368	1.00574	0.9961	0.0167	0.82
			C021B2	PRF1	129819	BC047695	5551	perforin 1	0.909249	1.07754	1.09067	0.956112	1.0084	0.0448	0.86
			C022B2	PLCG2	23503086	BC014561	5336	phospholipase C gamma 2	0.798524	1.10053	0.986584	0.902789	0.9471	0.064	0.44
			C023B2	PRKCA	125549	BC109273	5578	protein kinase C alpha	0.976118	1.09576	1.05381	0.986874	1.0281	0.0283	0.36
			C025B2	RASA1	121743	BC033015	5921	RAS p21 protein activator 1	0.960921	1.10877	1.03258	0.936833	1.0098	0.0388	0.81
			C026B2	SYT1	135086	BC058917	6857	synaptotagmin 1	0.976552	0.896649	1.09922	1.05373	1.0065	0.0445	0.89
			C026C2	SYT1	135086	BC058917	6857	synaptotagmin 1	0.888841	1.02418	1.07769	0.961854	0.9881	0.0407	0.18
			C032B2	DOC2A	695403	D31897	8448	double C2 domain alpha	0.989145	1.01377	1.06561	0.957752	1.0066	0.0228	0.78
			C033C2	DOC2B	6005996	NM_003585	8447	double C2 domain beta	1.03257	1.09706	0.996019	1.07301	1.0497	0.0223	0.07
			C035B2	PLCL1	5453911	NM_006226	5334	phospholipase C like 1	0.754407	0.86649	0.784031	0.790246	0.7988	0.0239	0.000152505
			C036B2	RASA2	13959563	D78155	5922	RAS p21 protein activator 2	0.841511	0.888407	1.03936	0.912633	0.9205	0.0423	0.11
			C039B2	PLCB1	24739346	AL031683	23236	phospholipase C beta 1	0.817564	0.743911	0.767249	0.7716	0.7876	0.0273	0.000239535
			C040B2	DOC2A	47078260	NM_003586	8448	double C2 domain alpha	0.966565	0.921375	0.991891	1.06604	0.9865	0.0303	0.67
			C041C2	SYT11	18202735	BC004291	23208	synaptotagmin 11	0.907078	1.02462	1.07121	1.03404	1.0092	0.0355	0.8
			C042B2	CPNE9	23273488	BC035735	151835	copine family member 9	0.912723	1.08839	0.999263	0.883511	0.971	0.0462	0.55
			C044B2	C2CD3	23272592	BC035599	26005	C2 domain containing 3 centriole elongation regulator	0.928789	0.955645	1.0146	1.02256	0.9804	0.0228	0.42
			C045B2	CADPS2	23573412	AF401638	93664	calcium dependent secretion activator 2	0.933131	0.937425	0.981277	1.08368	0.9839	0.035	0.66
			C046B2	PLCB3	21619169	BC032659	5331	phospholipase C beta 3	0.790908	0.704848	0.830812	0.854635	0.7953	0.0329	0.000795534
			C047D2	MCTP1	33988758	BC030005	79772	multiple C2 and transmembrane domain containing 1	0.845419	1.08448	0.953266	1.00123	0.9711	0.0499	0.58
			C048B2	PLCD3	19115964	NM_133373	113026	phospholipase C delta 3	0.729223	0.856512	0.744125	0.798532	0.7821	0.0289	0.000283688
			C050B2	CADPS	21739416	AL833895	8618	calcium dependent secretion activator	0.873643	0.921809	1.00251	1.00779	0.9514	0.0325	0.19
			C053C2	CPNE8	21758644	AK098593	144402	copine 8	1.01476	1.03243	0.99484	0.969647	1.0029	0.0135	0.84
			C056B2	SYT9 (56)	28376627	NM_175733	143425	synaptotagmin 9	0.956144	0.92311	0.922895	0.897047	0.9248	0.0121	0.000803982
			C057C2	TC2N	33301730	BC040503	123036	tandem C2 domains, nuclear	1.08076	0.95391	0.976559	1.05004	1.0153	0.0299	0.63
			C058B2	SYT14	120660022	BC130323	255928	synaptotagmin 14	0.962223	1.08318	1.0143	1.07219	1.033	0.028	0.28
			C060B2	SYT9 (60)	20809940	BC029605	143425	synaptotagmin 9	0.883196	1.02288	0.968893	0.948318	0.9558	0.0289	0.18
			C061B2	SYTL2	33301667	BC110315	54843	synaptotagmin like 2	0.895354	1.0385	0.988353	0.90484	0.9568	0.0343	0.26
			C062B2	UNC13C	51316874	AK054981	440279	unc-13 homolog C	0.919236	1.08448	0.988058	0.982773	0.9936	0.0341	0.86
			C065B2	PRKCH	47717140	NM_006255 NM_024064	5583	protein kinase C eta	0.690404	1.00119	0.929972	1.02666	0.9121	0.0767	0.3
			C066B2	CC2D1A	24431972	NM_017721	54862	coiled-coil and C2 domain containing 1A	0.897959	1.03329	1.04379	0.860952	0.959	0.0466	0.41
			C068B2	MCTP2	124297945	BC131527	55784	multiple C2 and transmembrane domain containing 2	0.860617	0.933521	0.968008	0.902789	0.9162	0.0228	0.0104614
			C070B2	DAB2IP	116247768	AF367051	153090	DAB2 interacting protein	1.00174	0.95738	0.993955	0.982363	0.9839	0.0096822	0.15
			C071B2	SYTL5	33301662	AB080222	94122	synaptotagmin like 5	0.825445	0.954343	0.922895	0.973339	0.919	0.0329	0.0488755
			C071C2	SYTL5	33301662	AB080222	94122	synaptotagmin like 5	0.913157	0.974732	0.962996	0.913043	0.941	0.0163	0.0110133
			C073B2	PLCH2	18676645	AK074149	9651	phospholipase C eta 2	0.742814	0.651307	0.636606	0.797203	0.707	0.0382	0.000255334
			C075B2	RIMS3	48476343	NM_014747 XM_375720	9783	regulating synaptic membrane exocytosis 3	0.90013	0.891443	1.00221	0.909762	0.9259	0.0257	0.0279812
			C076C2	CPNE4	26006702	AF465770	131034	copine 4	0.707772	0.930485	1.01194	0.948728	0.8997	0.0663	0.18
			C077B2	CC2D1B	51458544	XM_114087	200014	coiled-coil and C2 domain containing 1B	0.876248	0.979503	1.00192	0.802707	0.9151	0.0464	0.12
			C078B2	SYTL2	33301667	BC110315	54843	synaptotagmin like 2	0.942683	0.91053	0.946484	0.871206	0.9177	0.0175	0.00330116
			C081B2	SYNGAP1 Syngap1	34098679	AB067525	8831	synaptic Ras GTPase activating protein 1	1.10899	0.887973	0.952676	0.955701	0.9763	0.0469	0.63
			C084B2	SYT13	24308233	NM_020826	57586	synaptotagmin 13	0.962657	0.97343	0.991597	1.01682	0.9861	0.0118	0.29
			C085B2	PLCD4	14249340	NM_032726	84812	phospholipase C delta 4	0.77221	0.750005	0.800015	0.857342	0.7949	0.0232	0.00011623
			C086B2	ESYT1	74733019	BC004998	23344	extended synaptotagmin 1	0.834998	0.905325	1.0488	0.977851	0.9417	0.0461	0.25
			C086C2	ESYT1	74733019	BC004998	23344	extended synaptotagmin 1	0.961789	0.767379	1.10983	0.918376	0.9393	0.0705	0.42
			C087B2	SYT17	40068037	NM_016524	51760	synaptotagmin 17	0.651324	1.02071	0.972136	0.932322	0.8941	0.0829	0.25
			C091B2	SYT4	18202937	AF299075	6860	synaptotagmin 4	0.83109	0.965188	0.962701	0.835111	0.8985	0.0378	0.0362576
			C091C2	SYT4	18202937	AF299075	6860	synaptotagmin 4	0.904038	0.954777	0.890756	0.910172	0.9149	0.0139	0.000864318
			C096B2	PLCB1	33356544	NM_182734	23236	phospholipase C beta 1	1.21737	1.314	1.09838	1.46473	1.2736	0.0775	0.0123413
			C098B2	PLCH1	10434099	AK022610	23007	phospholipase C eta 1	0.94442	0.942197	0.906678	0.995898	0.9473	0.0184	0.0284257
			C099B2	RASAL3	10440490	AK024488	64926	RAS protein activator like 3	0.944855	0.830279	0.988058	0.951189	0.9286	0.0341	0.08
			C101B2	RIMS1 (6)	41054863	NM_014989	22999	regulating synaptic membrane exocytosis 1	0.927052	0.90706	0.96506	0.932322	0.9329	0.012	0.00140628
			C104B2	HECW1	10039442	AB048365	23072	HECT, C2 and WW domain containing E3 ubiquitin protein ligase 1	1.03778	0.798612	0.998083	0.95283	0.9468	0.0524	0.35
			C105B2	SMURF1	17865625	AC004893	57154	SMAD specific E3 ubiquitin protein ligase 1	0.891446	0.918339	0.980687	0.887203	0.9194	0.0216	0.00964016
			C106B2	CPNE5	13626179	AB046819	57699	copine 5	0.930091	0.867151	1.0314	0.911403	0.935	0.0347	0.11
			C106C2	CPNE5	13626179	AB046819	57699	copine 5	0.951802	0.881466	1.02668	0.887203	0.9368	0.0339	0.11
			C109B2	ESYT2 (104)	121949310	BC013957	57488	extended synaptotagmin 2; Homo sapiens family with sequence similarity 62 (C2 domain containing) member B, mRNA (cDNA clone IMAGE:2959461)	1.01607	0.909663	0.996314	0.902379	0.9561	0.0292	0.18
			C110B2	MYOF	20139241	AF182316	26509	myoferlin	0.929657	1.1951	1.04379	0.993027	1.0404	0.0566	0.5
			C110D2	MYOF	20139241	AF182316	26509	myoferlin	0.96396	1.03633	1.02049	1.0402	1.0152	0.0176	0.42
			C110F2	MYOF	20139241	AF182316	26509	myoferlin	0.924881	1.00076	0.9341	0.943396	0.9508	0.0171	0.0280136
			C110G2	MYOF	20139241	AF182316	26509	myoferlin	0.932696	1.02982	0.978918	0.892945	0.9586	0.0295	0.21
			C112B2	SYT13	24308233	NM_020826	57586	synaptotagmin 13	0.904907	1.05021	1.00663	0.936833	0.9746	0.0329	0.47
			C113B2	HECW2	7242956	AB037722	57520	HECT, C2 and WW domain containing E3 ubiquitin protein ligase 2	0.94442	1.02982	1.09863	0.897867	0.9927	0.0446	0.88
			C116B2	ESYT2	45387944	NM_020728	57488	extended synaptotagmin 2	0.918802	0.917037	1.05587	0.813782	0.9264	0.0497	0.19
			C116C2	ESYT2	45387944	NM_020728	57488	extended synaptotagmin 2	0.942249	0.938727	1.1175	0.61895	0.9044	0.1039	0.39
			C002B2	PIK3C2A	2143260	Y13367	5286	phosphatidylinositol-4-phosphate 3-kinase catalytic subunit type 2 alpha	0.83864	1.05987	0.694832	1.04214	0.9089	0.0872	0.34
			C005D2	UNC13B	84627497	BC111781	10497	unc-13 homolog B	0.990253	1.14455	0.793478	1.15964	1.022	0.0852	0.81
			C006B2	RIMS1 (71)	34395763	AY190519	22999	regulating synaptic membrane exocytosis 1	0.96253	1.09655	0.671452	0.965331	0.924	0.0898	0.43
			C009B2	SYT7	18202043	AF038535	9066	synaptotagmin 7	0.980723	1.30259	0.683552	1.13722	1.026	0.1317	0.85
			C009C2	SYT7	18202043	AF038535	9066	synaptotagmin 7	0.94217	1.25458	0.675759	1.17251	1.0113	0.1299	0.94
			C011C2	CPNE3	10719946	BC036242	8895	copine 3	0.896253	1.13269	0.670221	1.11231	0.9529	0.1083	0.68
			C013C2	DYSF (73)	18676556	AK074104	8291	dysferlin	0.868096	1.07443	0.67945	1.06041	0.9206	0.0931	0.43
			C013F2	DYSF (73)	18676556	AK074104	8291	dysferlin	0.975092	1.07551	0.703651	1.0272	0.9454	0.0831	0.54
			C014B2	BAIAP3	14336746	AE006467 AE005175	8938	BAI1 associated protein 3	0.930908	1.18285	0.779327	1.11314	1.0016	0.0911	0.99
			C015C2	RASAL1	21903461	AF086713	8437	RAS protein activator like 1	0.951267	1.2384	0.684372	1.17127	1.0113	0.1251	0.93
			C016B2	JMJD7-PLA2G4B, PLA2G4B	4826913	NM_005090	8681, 100137049	JMJD7-PLA2G4B readthrough, phospholipase A2 group IVB	1.0613	1.39968	0.776046	1.17999	1.1043	0.1299	0.45
			C018B2	PRKCG	462455	AF345987	5582	protein kinase C gamma	0.986355	1.5302	0.65443	1.1339	1.0762	0.1815	0.69
			C020B2	BCR	11038638	NM_004327	613	BCR activator of RhoGEF and GTPase	0.930908	1.25566	0.648072	1.06	0.9737	0.1274	0.84
			C028B2	PLCD1	5453909	NM_006225	5333	phospholipase C delta 1	0.855534	1.24434	0.668786	1.21611	0.9962	0.1405	1
			C030B2	PRKCE	47157326	NM_005400	5581	protein kinase C epsilon	0.922244	1.26429	0.651559	1.11023	0.9871	0.1319	0.93
			C031B2	ABR	393094	U01147	29	ABR activator of RhoGEF and GTPase	0.956465	1.04962	0.676169	1.06705	0.9373	0.0904	0.51
			C033B2	DOC2B	6005996	NM_003585	8447	double C2 domain beta	0.920078	1.1753	0.632691	1.05045	0.9446	0.1163	0.65
			C034B2	RASA3	13959562	X89399	22821	RAS p21 protein activator 3	1.00975	1.39914	0.72662	1.15009	1.0714	0.1403	0.63
			C034C2	RASA3	13959562	X89399	22821	RAS p21 protein activator 3	1.00845	1.35814	0.643355	1.10525	1.0288	0.1481	0.85
			C036C2	RASA2	13959563	D78155	5922	RAS p21 protein activator 2	0.935673	1.47465	0.562961	1.07619	1.0124	0.1883	0.95
			C041B2	SYT11	18202735	BC004291	23208	synaptotagmin 11	0.695257	1.32309	0.590443	1.11439	0.9308	0.1729	0.92
			C042C2	CPNE9	23273488	BC035735	151835	copine family member 9	0.838207	1.14455	0.712469	1.15881	0.9635	0.1117	0.76
			C043C2	SYTL1	55961178	AL663123 AL591050	84958	synaptotagmin like 1	0.835608	1.27724	0.61895	1.08408	0.954	0.1437	0.76
			C047B2	MCTP2	124297945	BC131527	55784	multiple C2 and transmembrane domain containing 2	0.985055	1.06688	0.635972	0.978202	0.9165	0.0957	0.42
			C047C2	MCTP2	124297945	BC131527	55784	multiple C2 and transmembrane domain containing 2	0.915313	1.08522	0.660172	1.03176	0.9231	0.0946	0.45
			C051B2	PLCL2	34222099	NM_015184	23228	phospholipase C like 2	0.929175	1.11111	0.95361	1.12767	1.0304	0.0517	0.58
			C052B2	SYT3	18202733	BC028379	84258	synaptotagmin 3	1.12107	1.13107	0.574241	1.30953	1.034	0.1592	0.84
			C052C2	SYT3	18202733	BC028379	84258	synaptotagmin 3	1.17176	1.25944	0.577112	1.02927	1.0094	0.1517	0.95
			C055B2	SYT2	116242811	BC100814	127833	synaptotagmin 2	0.823478	1.0863	0.567678	1.0409	0.8796	0.1187	0.35
			C056C2	SYT9 (56)	28376627	NM_175733	143425	synaptotagmin 9	0.840806	1.1246	0.566038	0.99398	0.8814	0.12	0.36
			C057B2	TC2N	33301730	BC040503	123036	tandem C2 domains, nuclear	0.888023	1.16936	0.648893	1.14179	0.962	0.1221	0.77
			C058B2	SYT14	120660022	BC130323	255928	synaptotagmin 14	1.0574	1.04261	0.683552	1.00187	0.9464	0.0884	0.57
			C059B2	RGS3	67477383	U27655	5998	regulator of G protein signaling 3	0.956032	1.47141	0.644996	1.08242	1.0387	0.171	0.83
			C063B2	SYT12	29366828	NM_177963	91683	synaptotagmin 12	0.868963	1.06634	0.61813	1.13141	0.9212	0.1154	0.52
			C063C2	SYT12	29366828	NM_177963	91683	synaptotagmin 12	0.986788	1.28587	0.538761	1.10608	0.9794	0.1592	0.9
			C064B2	ESYT3	46195742	NM_031913 XM_291067	83850	extended synaptotagmin 3	1.11631	1.11758	0.693396	0.97405	0.9753	0.0998	0.81
			C067B2	RGS3	114155127	NM_144488	5998	regulator of G protein signaling 3	0.937838	1.07012	0.77338	1.13515	0.9791	0.0799	0.8
			C069B2	RAB11FIP1	20068810	AF368294	80223	RAB11 family interacting protein 1	0.806584	1.22654	0.771534	0.951214	0.939	0.1034	0.58
			C072B2	RIMS1 (98)	34395763	AY190519	22999	regulating synaptic membrane exocytosis 1	0.80052	1.20604	0.578138	1.07453	0.9148	0.1405	0.56
			C076B2	CPNE4	26006702	AF465770	131034	copine 4	1.05436	1.09277	0.599877	1.00353	0.9376	0.1141	0.6
			C078C2	SYTL2	33301667	BC110315	54843	synaptotagmin like 2	0.726446	0.958468	0.593929	1.01765	0.8241	0.0992	0.13
			C079B2	RPGRIP1	16416136	AJ417067	57096	RPGR interacting protein 1	0.919212	1.03776	0.584495	0.919244	0.8652	0.0976	0.22
			C080B2	NEDD4L	21361471	NM_015277	23327	NEDD4 like E3 ubiquitin protein ligase	0.946502	1.089	0.648893	1.00394	0.9221	0.0957	0.45
			C082B2	CPNE1	10719953	U83246	8904	copine 1	1.05523	1.04585	0.699754	0.895993	0.9242	0.0832	0.4
			C082C2	CPNE1	10719953	U83246	8904	copine 1	0.918778	1.10949	0.591879	1.02429	0.9111	0.1133	0.46
			C083B2	SYT14P1	13276581	AJ303368	401135	synaptotagmin 14 pseudogene 1	0.790557	1.05178	0.542658	0.895993	0.8202	0.107	0.14
			C087C2	SYT17	40068037	NM_016524	51760	synaptotagmin 17	0.790557	1.10787	0.666325	1.00519	0.8925	0.1003	0.33
			C088B2	ITCH	37537897	AF095745	83737	itchy E3 ubiquitin protein ligase	0.855967	1	0.59598	0.9317	0.8459	0.0884	0.13
			C090B2	WWP1	12052997	AL136739	11059	WW domain containing E3 ubiquitin protein ligase 1	0.884557	1.00162	0.589007	0.995225	0.8676	0.0967	0.22
			C092B2	RIMS4	13591551	AL118522	140730	regulating synaptic membrane exocytosis 4	0.814815	1.03722	0.577317	0.897239	0.8316	0.0964	0.13
			C097B2	FER1L4	119596604	CH471077	80307	fer-1 like family member 4 (pseudogene)	1.00628	1.0151	0.712469	0.878555	0.9031	0.0708	0.22
			C100B2	SMURF2	17865624	AF310676	64750	SMAD specific E3 ubiquitin protein ligase 2	1.02794	1.02697	0.628589	0.819182	0.8757	0.0959	0.24
			C102B2	PLCE1	118595723	AF190642	51196	phospholipase C epsilon 1	1.16742	1.05609	0.892781	0.915092	1.0079	0.0643	0.91
			C107B2	C2CD2	119226222	NM_015500	25966	C2 calcium dependent domain containing 2	0.783193	1.06472	0.734824	0.893502	0.8691	0.0732	0.12
			C110C2	MYOF	20139241	AF182316	26509	myoferlin	0.748105	0.984898	0.710623	0.96284	0.8516	0.0711	0.08
			C111B2	ITSN2	20138768	AF182198	50618	intersectin 2	0.957332	1.05502	0.689295	1.00644	0.927	0.0817	0.41
			C114C2	CPNE7	6453352	AJ133798	27132	copine 7	1.53996	0.914239	0.621001	0.99398	1.0173	0.1918	0.93
			C117B2	UNC13A	122937247	NM_001080421 XM_038604	23025	unc-13 homolog A	0.898852	0.984898	0.578958	0.935022	0.8494	0.0919	0.15
			C118B2	RIMS2	34395839	AF007156	9699	regulating synaptic membrane exocytosis 2	0.807884	1.04639	0.584085	0.852813	0.8228	0.0949	0.11
			C118C2	RASAL2	13959419	AF047711	9462	RAS protein activator like 2	1.12757	1.01672	0.649713	0.823334	0.9043	0.1056	0.4
			C119B2	RAB11FIP2	40788992	AB023158	22841	RAB11 family interacting protein 2	1.20251	0.834412	0.588187	0.954536	0.8949	0.1278	0.44
			C120B2	RPH3A	13878745	AB023202	22895	rabphilin 3A	0.741174	0.882416	0.600287	0.928379	0.7881	0.0742	0.0289274
			C120C2	RPH3A	13878745	AB023202	22895	rabphilin 3A	0.803985	0.940129	0.563372	0.883953	0.7979	0.083	0.0507935
			C121B2	RPGRIP1L	119603216	CH471092 AADB02000000	23322	RPGRIP1 like	1.08209	0.97411	0.57137	0.966577	0.8985	0.1122	0.4
			C122B2	CAPN6	13959315	AF029232	827	calpain 6	1.08815	0.963323	0.825882	1.06913	0.9866	0.0602	0.83

## Sheet: Fig. 1b
	Fig. 1b		Clone #	C2 domain name (Official Symbol)	gi number	accession No.	Entrez Gene ID	C2 domain name (Official Full Name)	NF-kB activity
									RA1 C2/GFP	RA2 C2/GFP	RA3 C2/GFP	RA4 C2/GFP	Mean	Std. Error	P value
			C001B1	GFP Control					1	1	1	1	1	0
			C001B2	WWP2	32171765	BC000108	11060	WW domain containing E3 ubiquitin protein ligase 2	0.547585	0.40651	0.527441	0.607878	0.525	0.04193	2.83347e-05
			C003B2	SYT5	32700066	BC046157	6861	synaptotagmin 5	1.13309	0.988675	0.953404	1.18111	1.063	0.05498	0.298994
			C003C2	SYT5	32700066	BC046157	6861	synaptotagmin 5	0.804303	1.05463	1.03636	0.897809	0.9475	0.05991	0.414585
			C004B2	PIK3C2B	13632400	Y13892	5287	phosphatidylinositol-4-phosphate 3-kinase catalytic subunit type 2 beta	1.17091	1.19344	0.811737	1.16129	1.083	0.09105	0.399794
			C005B2	UNC13B	84627497	BC111781	10497	unc-13 homolog B	0.806375	1.18683	0.769242	0.972318	0.935	0.09535	0.52
			C005C2	UNC13B	84627497	BC111781	10497	unc-13 homolog B	0.958984	1.04648	0.989072	1.10018	1.025	0.03122	0.45
			C007B2	CAPN5	28376972	BC018123	726	calpain 5	0.782216	1.40904	1.09099	1.06098	1.085	0.1289	0.53
			C008C2	RASA4	33860214	BC113663	10156	RAS p21 protein activator 4	0.669597	1.07279	1.56038	1.0045	1.075	0.1837	0.7
			C010B2	C2CD5	29789059	NM_014802	9847	C2 calcium dependent domain containing 5	0.505983	0.461209	0.403746	0.659868	0.5075	0.05558	0.000114956
			C011B2	CPNE3	10719946	BC036242	8895	copine 3	0.835313	0.967652	0.913122	0.781437	0.875	0.04133	0.0232682
			C013B2	DYSF+J14:R15	20137708	AF075575	8291	dysferlin	0.869975	0.994719	0.927967	1.06635	0.965	0.04272	0.44
			C013E2	DYSF	20137708	AF075575	8291	dysferlin	1.13864	1.10547	1.17447	1.40949	1.208	0.0686	0.0232563
			C013G2	DYSF	20137708	AF075575	8291	dysferlin	0.962649	1.21492	0.986003	1.36343	1.13	0.09478	0.22
			C014C2	BAIAP3	14336746	AE006467 AE005175	8938	BAI1 associated protein 3	0.806357	0.994425	1.04848	1.25236	1.025	0.09069	0.79
			C015B2	RASAL1	21903461	AF086713	8437	RAS protein activator like 1	0.77012	1.18679	1.169	0.971417	1.025	0.09845	0.8
			C017C2	CPNE6	17390084	BC018046	9362	copine 6	0.609601	1.0847	1.07084	0.902572	0.915	0.1097	0.47
			C019B2	PRKCB	20141488	AC002299	5579	protein kinase C beta	0.637528	0.713413	0.479497	0.712754	0.635	0.05424	0.000523928
			C021B2	PRF1	129819	BC047695	5551	perforin 1	0.965815	1.03793	0.953404	0.941465	0.975	0.02255	0.31
			C022B2	PLCG2	23503086	BC014561	5336	phospholipase C gamma 2	0.861586	1.12771	1.40617	0.941465	1.085	0.1222	0.51
			C023B2	PRKCA	125549	BC109273	5578	protein kinase C alpha	0.776676	0.943483	1.34708	1.13178	1.05	0.1229	0.69
			C025B2	RASA1	121743	BC033015	5921	RAS p21 protein activator 1	1.0427	0.878063	0.903051	0.964413	0.945	0.03594	0.18
			C026B2	SYT1	135086	BC058917	6857	synaptotagmin 1	0.641081	1.09091	0.862258	0.980662	0.8925	0.09638	0.31
			C026C2	SYT1	135086	BC058917	6857	synaptotagmin 1	0.692781	1.00958	1.0029	0.855187	0.89	0.07494	0.19
			C032B2	DOC2A	695403	D31897	8448	double C2 domain alpha	0.554848	0.861054	1.20912	1.13953	0.94	0.1504	0.7
			C033C2	DOC2B	6005996	NM_003585	8447	double C2 domain beta	0.7119	0.813115	0.992321	0.73689	0.8125	0.06277	0.0244058
			C035B2	PLCL1	5453911	NM_006226	5334	phospholipase C like 1	0.859723	1.05367	1.33548	1.08036	1.083	0.09869	0.44
			C036B2	RASA2	13959563	D78155	5922	RAS p21 protein activator 2	0.590035	1.04449	0.893322	0.788442	0.8275	0.09437	0.12
			C039B2	PLCB1	24739346	AL031683	23236	phospholipase C beta 1	0.775518	0.845634	0.731317	0.789782	0.7875	0.02462	0.000133259
			C040B2	DOC2A	47078260	NM_003586	8448	double C2 domain alpha	1.72834	1.13016	1.15347	1.05279	1.265	0.1565	0.14
			C041C2	SYT11	18202735	BC004291	23208	synaptotagmin 11	0.845771	1.05761	1.83315	1.11464	1.213	0.2134	0.36
			C042B2	CPNE9	23273488	BC035735	151835	copine family member 9	0.720552	0.935173	0.891446	1.34122	0.9725	0.1312	0.84
			C044B2	C2CD3	23272592	BC035599	26005	C2 domain containing 3 centriole elongation regulator	0.611525	1.21214	1.14084	1.26549	1.058	0.1515	0.72
			C045B2	CADPS2	23573412	AF401638	93664	calcium dependent secretion activator 2	0.717611	0.927292	0.640059	0.792908	0.77	0.06151	0.0096304
			C046B2	PLCB3	21619169	BC032659	5331	phospholipase C beta 3	0.846454	0.809709	0.800092	0.775518	0.81	0.01472	1.32987e-05
			C047D2	MCTP1	33988758	BC030005	79772	multiple C2 and transmembrane domain containing 1	0.63423	1.12451	0.977638	0.994968	0.93	0.105	0.53
			C048B2	PLCD3	19115964	NM_133373	113026	phospholipase C delta 3	1.22226	1.18712	1.67043	1.20586	1.323	0.116	0.0319908
			C050B2	CADPS	21739416	AL833895	8618	calcium dependent secretion activator	0.612636	1.09191	0.980716	1.23627	0.98	0.1344	0.89
			C053C2	CPNE8	21758644	AK098593	144402	copine 8	0.960134	1.13341	1.02015	1.14221	1.063	0.04366	0.2
			C056B2	SYT9 (56)	28376627	NM_175733	143425	synaptotagmin 9	0.823924	0.925488	1.12956	0.789782	0.9175	0.07696	0.33
			C057C2	TC2N	33301730	BC040503	123036	tandem C2 domains, nuclear	1.04397	1.10459	1.31584	1.09944	1.14	0.06164	0.06
			C058B2	SYT14	120660022	BC130323	255928	synaptotagmin 14	0.914352	0.896552	0.647056	1.0358	0.875	0.0815	0.18
			C060B2	SYT9 (60)	20809940	BC029605	143425	synaptotagmin 9	0.778072	1.1789	0.870452	1.07798	0.9775	0.09223	0.82
			C061B2	SYTL2	33301667	BC110315	54843	synaptotagmin like 2	0.731317	1.07349	0.796207	1.47524	1.02	0.17	0.91
			C062B2	UNC13C	51316874	AK054981	440279	unc-13 homolog C	0.89458	0.909414	0.994879	1.10107	0.9725	0.04768	0.59
			C065B2	PRKCH	47717140	NM_006255 NM_024064	5583	protein kinase C eta	0.823262	1.11947	1.17925	1.05711	1.045	0.0789	0.59
			C066B2	CC2D1A	24431972	NM_017721	54862	coiled-coil and C2 domain containing 1A	0.671938	0.978667	1.014	1.11881	0.945	0.09648	0.59
			C068B2	MCTP2	124297945	BC131527	55784	multiple C2 and transmembrane domain containing 2	0.775518	0.903963	0.918409	0.890655	0.8725	0.03146	0.00670282
			C070B2	DAB2IP	116247768	AF367051	153090	DAB2 interacting protein	0.442729	0.724179	0.867545	0.972764	0.75	0.1154	0.07
			C071B2	SYTL5	33301662	AB080222	94122	synaptotagmin like 5	0.969794	0.880037	0.714632	0.64795	0.8025	0.07409	0.0372438
			C071C2	SYTL5	33301662	AB080222	94122	synaptotagmin like 5	0.897675	1.06549	0.692618	1.16263	0.955	0.1035	0.68
			C073B2	PLCH2	18676645	AK074149	9651	phospholipase C eta 2	0.742129	0.814368	0.851675	0.722257	0.78	0.03028	0.000345568
			C075B2	RIMS3	48476343	NM_014747 XM_375720	9783	regulating synaptic membrane exocytosis 3	0.849082	0.880619	0.843482	1.26593	0.96	0.1037	0.71
			C076C2	CPNE4	26006702	AF465770	131034	copine 4	0.762121	1.10864	0.981057	0.848488	0.925	0.07643	0.36
			C077B2	CC2D1B	51458544	XM_114087	200014	coiled-coil and C2 domain containing 1B	0.617129	1.02081	1.0565	1.18589	0.9725	0.123	0.83
			C078B2	SYTL2	33301667	BC110315	54843	synaptotagmin like 2	0.647478	1.14677	0.840922	1.00033	0.91	0.1073	0.43
			C081B2	SYNGAP1 Syngap1	34098679	AB067525	8831	synaptic Ras GTPase activating protein 1	0.627611	0.967505	0.842629	1.06247	0.875	0.09332	0.23
			C084B2	SYT13	24308233	NM_020826	57586	synaptotagmin 13	0.886558	0.905805	0.616852	0.860554	0.82	0.06745	0.0371009
			C085B2	PLCD4	14249340	NM_032726	84812	phospholipase C delta 4	0.809901	0.995197	0.985662	1.57276	1.093	0.165	0.6
			C086B2	ESYT1	74733019	BC004998	23344	extended synaptotagmin 1	1.16619	1.0036	0.879841	0.833438	0.97	0.07561	0.71
			C086C2	ESYT1	74733019	BC004998	23344	extended synaptotagmin 1	0.808772	1.12737	1.19513	0.989155	1.033	0.08606	0.72
			C087B2	SYT17	40068037	NM_016524	51760	synaptotagmin 17	0.855919	1.12837	0.765317	1.28397	1.01	0.1181	0.94
			C091B2	SYT4	18202937	AF299075	6860	synaptotagmin 4	0.862452	0.947926	0.987708	0.801699	0.9	0.04301	0.06
			C091C2	SYT4	18202937	AF299075	6860	synaptotagmin 4	0.693839	1.01052	0.808837	0.792461	0.825	0.06702	0.0400578
			C096B2	PLCB1	33356544	NM_182734	23236	phospholipase C beta 1	0.7479	0.939732	1.22005	1.25565	1.043	0.1207	0.74
			C098B2	PLCH1	10434099	AK022610	23007	phospholipase C eta 1	1.02288	0.856123	0.859359	0.786358	0.8825	0.04871	0.52
			C099B2	RASAL3	10440490	AK024488	64926	RAS protein activator like 3	0.889165	1.2648	0.871134	0.982299	1	0.08991	1
			C101B2	RIMS1 (6)	41054863	NM_014989	22999	regulating synaptic membrane exocytosis 1	0.81756	1.10215	0.665997	0.883056	0.8675	0.0892	0.19
			C104B2	HECW1	10039442	AB048365	23072	HECT, C2 and WW domain containing E3 ubiquitin protein ligase 1	0.730957	0.831083	1.01263	0.983193	0.8875	0.06562	0.14
			C105B2	SMURF1	17865625	AC004893	57154	SMAD specific E3 ubiquitin protein ligase 1	0.773395	1.08412	0.854575	1.1917	0.9725	0.09784	0.79
			C106B2	CPNE5	13626179	AB046819	57699	copine 5	0.712544	1.25759	0.853722	0.785606	0.9025	0.1226	0.46
			C106C2	CPNE5	13626179	AB046819	57699	copine 5	0.843841	1.02203	0.934286	0.915241	0.9275	0.03683	0.1
			C109B2	ESYT2 (104)	121949310	BC013957	57488	extended synaptotagmin 2; Homo sapiens family with sequence similarity 62 (C2 domain containing) member B, mRNA (cDNA clone IMAGE:2959461)	0.697596	1.13253	1.23593	0.903912	0.9925	0.1205	0.95
			C110B2	MYOF	20139241	AF182316	26509	myoferlin	1.09355	1.12826	0.693642	0.94832	0.965	0.09946	0.74
			C110D2	MYOF	20139241	AF182316	26509	myoferlin	1.03766	1.10837	1.14493	0.969035	1.065	0.03797	0.14
			C110F2	MYOF	20139241	AF182316	26509	myoferlin	0.803475	0.878583	0.625896	1.02686	0.835	0.08332	0.1
			C110G2	MYOF	20139241	AF182316	26509	myoferlin	0.718935	0.899284	0.949814	0.967546	0.885	0.05694	0.09
			C112B2	SYT13	24308233	NM_020826	57586	synaptotagmin 13	0.726322	1.11978	0.730503	0.860703	0.86	0.09192	0.18
			C113B2	HECW2	7242956	AB037722	57520	HECT, C2 and WW domain containing E3 ubiquitin protein ligase 2	0.682787	1.19365	0.869259	0.856832	0.9	0.1061	0.38
			C116B2	ESYT2	45387944	NM_020728	57488	extended synaptotagmin 2	0.804441	1.24523	0.716338	1.04802	0.955	0.1209	0.72
			C116C2	ESYT2	45387944	NM_020728	57488	extended synaptotagmin 2	0.6708	0.917143	1.22825	0.744041	0.89	0.125	0.41
			C002B2	PIK3C2A	2143260	Y13367	5286	phosphatidylinositol-4-phosphate 3-kinase catalytic subunit type 2 alpha	1.25155	1.03064	1.20349	1.33659	1.205	0.06513	0.0198741
			C005D2	UNC13B	84627497	BC111781	10497	unc-13 homolog B	1.01534	0.891263	1.04541	0.925074	0.9725	0.0375	0.49
			C006B2	RIMS1 (71)	34395763	AY190519	22999	regulating synaptic membrane exocytosis 1	1.18418	1.23247	0.792623	0.825689	1.008	0.1148	0.95
			C009B2	SYT7	18202043	AF038535	9066	synaptotagmin 7	1.10892	1.2391	1.02202	0.857874	1.058	0.07983	0.52
			C009C2	SYT7	18202043	AF038535	9066	synaptotagmin 7	0.898547	0.839662	1.19922	0.703369	0.91	0.1054	0.43
			C011C2	CPNE3	10719946	BC036242	8895	copine 3	0.988883	0.970139	0.837509	0.869494	0.9175	0.03683	0.07
			C013C2	DYSF (73)	18676556	AK074104	8291	dysferlin	1.12077	0.863664	0.997949	0.826136	0.9525	0.067	0.51
			C013F2	DYSF (73)	18676556	AK074104	8291	dysferlin	1.15343	1.16986	1.16713	0.688471	1.045	0.1184	0.72
			C014B2	BAIAP3	14336746	AE006467 AE005175	8938	BAI1 associated protein 3	1.13586	1.02608	1.10857	0.955771	1.06	0.04062	0.19
			C015C2	RASAL1	21903461	AF086713	8437	RAS protein activator like 1	0.902401	1.04927	1.06947	0.700389	0.93	0.08554	0.44
			C016B2	JMJD7-PLA2G4B, PLA2G4B	4826913	NM_005090	8681, 100137049	JMJD7-PLA2G4B readthrough, phospholipase A2 group IVB	0.938691	1.01089	1.05121	0.651526	0.9125	0.0904	0.37
			C018B2	PRKCG	462455	AF345987	5582	protein kinase C gamma	1.15159	0.840008	1.3756	0.570787	0.985	0.1771	0.93
			C020B2	BCR	11038638	NM_004327	613	BCR activator of RhoGEF and GTPase	1.1313	0.992338	1.32933	0.58032	1.008	0.1587	0.96
			C028B2	PLCD1	5453909	NM_006225	5333	phospholipase C delta 1	0.838893	0.764576	1.1883	0.718565	0.8775	0.1071	0.3
			C030B2	PRKCE	47157326	NM_005400	5581	protein kinase C epsilon	0.981632	0.793076	0.980716	0.702475	0.8625	0.07028	0.1
			C031B2	ABR	393094	U01147	29	ABR activator of RhoGEF and GTPase	0.951813	1.01415	1.16406	0.640353	0.94	0.1093	0.6
			C033B2	DOC2B	6005996	NM_003585	8447	double C2 domain beta	1.10659	0.911524	1.04507	0.931036	1	0.04796	1
			C034B2	RASA3	13959562	X89399	22821	RAS p21 protein activator 3	0.866744	1.00138	1.25727	0.730037	0.965	0.1127	0.77
			C034C2	RASA3	13959562	X89399	22821	RAS p21 protein activator 3	0.757554	0.813705	1.15774	0.661656	0.8475	0.1087	0.21
			C036C2	RASA2	13959563	D78155	5922	RAS p21 protein activator 2	1.04863	0.989069	1.30918	0.599239	0.9875	0.1467	0.94
			C041B2	SYT11	18202735	BC004291	23208	synaptotagmin 11	0.975596	0.838496	0.765487	0.708434	0.825	0.05809	0.56
			C042C2	CPNE9	23273488	BC035735	151835	copine family member 9	1.04732	0.635885	1.20212	0.795744	0.9225	0.1252	0.11
			C043C2	SYTL1	55961178	AL663123 AL591050	84958	synaptotagmin like 1	1.03198	0.886006	0.871134	0.712308	0.875	0.06551	1
			C047B2	MCTP2	124297945	BC131527	55784	multiple C2 and transmembrane domain containing 2	1.02604	0.992532	1.29688	0.681767	1	0.127	0.59
			C047C2	MCTP2	124297945	BC131527	55784	multiple C2 and transmembrane domain containing 2	0.881057	0.93838	1.26803	0.60475	0.9225	0.1375	0.6
			C051B2	PLCL2	34222099	NM_015184	23228	phospholipase C like 2	1.3204	0.916322	1.43963	0.736443	1.105	0.1648	0.55
			C052B2	SYT3	18202733	BC028379	84258	synaptotagmin 3	1.10523	0.842974	1.07665	0.703518	0.9325	0.09827	0.52
			C052C2	SYT3	18202733	BC028379	84258	synaptotagmin 3	1.12983	0.876475	1.02373	0.812127	0.96	0.07153	0.6
			C055B2	SYT2	116242811	BC100814	127833	synaptotagmin 2	0.870102	0.829497	1.17566	0.530569	0.8525	0.1329	0.31
			C056C2	SYT9 (56)	28376627	NM_175733	143425	synaptotagmin 9	0.881408	0.848509	0.920455	0.570191	0.805	0.07963	0.0498797
			C057B2	TC2N	33301730	BC040503	123036	tandem C2 domains, nuclear	0.881136	0.783177	0.976444	0.642438	0.82	0.07257	0.0477858
			C058B2	SYT14	120660022	BC130323	255928	synaptotagmin 14	1.38463	0.885713	1.03568	0.678192	0.9975	0.1473	0.99
			C059B2	RGS3	67477383	U27655	5998	regulator of G protein signaling 3	1.27788	0.876481	0.955621	0.747465	0.9675	0.1128	0.78
			C063B2	SYT12	29366828	NM_177963	91683	synaptotagmin 12	0.931695	0.80291	0.920626	0.68281	0.8325	0.05879	0.0292149
			C063C2	SYT12	29366828	NM_177963	91683	synaptotagmin 12	0.995658	0.772334	0.81737	0.71782	0.8275	0.06102	0.0300705
			C064B2	ESYT3	46195742	NM_031913 XM_291067	83850	extended synaptotagmin 3	1.82293	0.564767	1.05957	0.571532	1.003	0.2964	0.99
			C067B2	RGS3	114155127	NM_144488	5998	regulator of G protein signaling 3	0.966087	0.743908	0.902369	0.908535	0.88	0.04916	0.0504012
			C069B2	RAB11FIP1	20068810	AF368294	80223	RAB11 family interacting protein 1	1.05673	0.844574	1.0944	0.729143	0.93	0.08689	0.45
			C072B2	RIMS1 (98)	34395763	AY190519	22999	regulating synaptic membrane exocytosis 1	0.786319	0.752808	0.771631	0.705603	0.755	0.01708	7.1812e-06
			C076B2	CPNE4	26006702	AF465770	131034	copine 4	1.20484	0.7694	1.13486	0.682512	0.945	0.1291	0.69
			C078C2	SYTL2	33301667	BC110315	54843	synaptotagmin like 2	1.00862	0.686021	1.16542	0.707838	0.895	0.1173	0.41
			C079B2	RPGRIP1	16416136	AJ417067	57096	RPGR interacting protein 1	1.18634	0.910866	0.791428	0.629627	0.88	0.1182	0.35
			C080B2	NEDD4L	21361471	NM_015277	23327	NEDD4 like E3 ubiquitin protein ligase	0.945901	0.917055	0.679308	0.884991	0.8575	0.06088	0.06
			C082B2	CPNE1	10719953	U83246	8904	copine 1	1.05072	0.848963	0.906121	0.863531	0.9175	0.04608	0.12
			C082C2	CPNE1	10719953	U83246	8904	copine 1	1.15483	0.898518	0.851675	0.610708	0.8775	0.1107	0.31
			C083B2	SYT14P1	13276581	AJ303368	401135	synaptotagmin 14 pseudogene 1	1.21025	0.729442	0.589209	0.530271	0.765	0.1541	0.18
			C087C2	SYT17	40068037	NM_016524	51760	synaptotagmin 17	1.22618	0.773567	0.987708	0.951603	0.985	0.09465	0.88
			C088B2	ITCH	37537897	AF095745	83737	itchy E3 ubiquitin protein ligase	1.29303	0.744147	1.09799	0.78874	0.98	0.1304	0.88
			C090B2	WWP1	12052997	AL136739	11059	WW domain containing E3 ubiquitin protein ligase 1	1.10531	0.917521	1.19922	0.659868	0.9725	0.1194	0.83
			C092B2	RIMS4	13591551	AL118522	140730	regulating synaptic membrane exocytosis 4	1.10623	0.770988	0.8696	0.525653	0.82	0.1201	0.19
			C097B2	FER1L4	119596604	CH471077	80307	fer-1 like family member 4 (pseudogene)	0.961736	0.90247	0.791087	0.843866	0.8725	0.03683	0.0134327
			C100B2	SMURF2	17865624	AF310676	64750	SMAD specific E3 ubiquitin protein ligase 2	1.53288	0.928825	0.663608	0.784713	0.975	0.1931	0.9
			C102B2	PLCE1	118595723	AF190642	51196	phospholipase C epsilon 1	1.2126	0.73923	1.08962	0.51061	0.8875	0.1605	0.51
			C107B2	C2CD2	119226222	NM_015500	25966	C2 calcium dependent domain containing 2	0.96194	0.731602	1.36689	0.835224	0.975	0.1398	0.86
			C110C2	MYOF	20139241	AF182316	26509	myoferlin	1.04435	0.839595	1.29484	0.877987	1.013	0.1021	0.91
			C111B2	ITSN2	20138768	AF182198	50618	intersectin 2	1.61622	1.12576	1.05257	0.813325	1.153	0.17	0.4
			C114C2	CPNE7	6453352	AJ133798	27132	copine 7	2.10707	1.17855	1.06811	0.88246	1.31	0.2738	0.3
			C117B2	UNC13A	122937247	NM_001080421 XM_038604	23025	unc-13 homolog A	0.99557	0.827815	1.1014	0.548146	0.87	0.1203	0.32
			C118B2	RIMS2	34395839	AF007156	9699	regulating synaptic membrane exocytosis 2	1.24486	0.812615	1.35391	0.765642	1.043	0.1477	0.78
			C118C2	RASAL2	13959419	AF047711	9462	RAS protein activator like 2	1.93786	0.864955	0.856621	0.645418	1.078	0.2917	0.8
			C119B2	RAB11FIP2	40788992	AB023158	22841	RAB11 family interacting protein 2	2.0285	0.990555	0.883251	0.651079	1.138	0.3058	0.67
			C120B2	RPH3A	13878745	AB023202	22895	rabphilin 3A	1.62856	0.846468	1.1912	0.597153	1.068	0.2231	0.77
			C120C2	RPH3A	13878745	AB023202	22895	rabphilin 3A	0.910551	1.02438	0.641936	0.693387	0.815	0.09005	0.09
			C121B2	RPGRIP1L	119603216	CH471092 AADB02000000	23322	RPGRIP1 like	1.71718	0.869686	0.999663	0.721247	1.078	0.2217	0.74
			C122B2	CAPN6	13959315	AF029232	827	calpain 6	2.00922	1.14908	1.65346	1.44274	1.563	0.181	0.0209031
	Figure 1C		Clone #	C2 domain name (Official Symbol)	gi number	accession No.	Entrez Gene ID	C2 domain name (Official Full Name)	Proliferation
									RA1 C2/GFP	RA2 C2/GFP	RA3 C2/GFP	RA4 C2/GFP	Mean	Std. Error	P value	Enrichment score
			C085B2	PLCD4	14249340	NM_032726	84812	phospholipase C delta 4	0.77221	0.750005	0.800015	0.857342	0.7949	0.0232	0.00011623	3.93468
			C035B2	PLCL1	5453911	NM_006226	5334	phospholipase C like 1	0.754407	0.86649	0.784031	0.790246	0.7988	0.0239	0.000152505	3.81672
			C039B2	PLCB1	24739346	AL031683	23236	phospholipase C beta 1	0.817564	0.743911	0.767249	0.7716	0.7876	0.0273	0.000239535	3.62063
			C073B2	PLCH2	18676645	AK074149	9651	phospholipase C eta 2	0.742814	0.651307	0.636606	0.797203	0.707	0.0382	0.000255334	3.59289
			C048B2	PLCD3	19115964	NM_133373	113026	phospholipase C delta 3	0.729223	0.856512	0.744125	0.798532	0.7821	0.0289	0.000283688	3.54716
			C056B2	SYT9 (56)	28376627	NM_175733	143425	synaptotagmin 9	0.956144	0.92311	0.922895	0.897047	0.9248	0.0121	0.000803982	3.09475
			C091C2	SYT4	18202937	AF299075	6860	synaptotagmin 4	0.904038	0.954777	0.890756	0.910172	0.9149	0.0139	0.000864318	3.06333
			C101B2	RIMS1 (6)	41054863	NM_014989	22999	regulating synaptic membrane exocytosis 1	0.927052	0.90706	0.96506	0.932322	0.9329	0.012	0.00140628	2.85193
			C003B2	SYT5	32700066	BC046157	6861	synaptotagmin 5	1.05732	1.11268	1.15259	1.18007	1.1257	0.0267	0.00327565	2.4847
			C078B2	SYTL2	33301667	BC110315	54843	synaptotagmin like 2	0.942683	0.91053	0.946484	0.871206	0.9177	0.0175	0.00330116	2.48133
	Figure 1C Contiued		Clone #	C2 domain name (Official Symbol)	gi number	accession No.	Entrez Gene ID	C2 domain name (Official Full Name)	NF-kB activity
									RA1 C2/GFP	RA2 C2/GFP	RA3 C2/GFP	RA4 C2/GFP	Mean	Std. Error	P value	Enrichment score
			C072B2	RIMS1 (98)	34395763	AY190519	22999	regulating synaptic membrane exocytosis 1	0.786319	0.752808	0.771631	0.705603	0.755	0.01708	7.1812e-06	5.1438
			C046B2	PLCB3	21619169	BC032659	5331	phospholipase C beta 3	0.846454	0.809709	0.800092	0.775518	0.81	0.01472	1.32987e-05	4.87619
			C001B2	WWP2	32171765	BC000108	11060	WW domain containing E3 ubiquitin protein ligase 2	0.547585	0.40651	0.527441	0.607878	0.525	0.04193	2.83347e-05	4.54768
			C039B2	PLCB1	24739346	AL031683	23236	phospholipase C beta 1	0.775518	0.845634	0.731317	0.789782	0.7875	0.02462	0.000133259	3.8753
			C073B2	PLCH2	18676645	AK074149	9651	phospholipase C eta 2	0.742129	0.814368	0.851675	0.722257	0.78	0.03028	0.000345568	3.46147
			C019B2	PRKCB	20141488	AC002299	5579	protein kinase C beta	0.637528	0.713413	0.479497	0.712754	0.635	0.05424	0.000523928	3.28073
			C045B2	CADPS2	23573412	AF401638	93664	calcium dependent secretion activator 2	0.717611	0.927292	0.640059	0.792908	0.77	0.06151	0.0096304	2.01636
			C002B2	PIK3C2A	2143260	Y13367	5286	phosphatidylinositol-4-phosphate 3-kinase catalytic subunit type 2 alpha	1.25155	1.03064	1.20349	1.33659	1.205	0.06513	0.0198741	1.70171
			C122B2	CAPN6	13959315	AF029232	827	calpain 6	2.00922	1.14908	1.65346	1.44274	1.563	0.181	0.0209031	1.67979
			C013E2	DYSF	20137708	AF075575	8291	dysferlin	1.13864	1.10547	1.17447	1.40949	1.208	0.0686	0.0232563	1.63346
	Figure 1F		Proliferation (no rmalized GFP, %)
			RA FLS
			Vehicle				IL-1β (+) 1d				IL-1β (+) 2d
			GFP	PLCη2_C2	SYTL5_C2	SYT4_C2	GFP	PLCη2_C2	SYTL5_C2	SYT4_C2	GFP	PLCη2_C2	SYTL5_C2	SYT4_C2
			1.01264	0.91573	0.92608	0.944238	1.2039	0.880563	0.915606	1.08485	1.33434	0.90998	0.906711	1.32153
			1.00356	0.905924	0.864341	0.93758	1.18151	0.912643	1.05531	0.926546	1.31164	0.886192	1.10827	1.36249
			0.993266	0.934312	0.900658	0.955134	1.10113	0.950473	1.20026	1.15003	1.17364	0.897632	1.08345	0.811682
			1.00416	0.921661	0.917001	0.938791	1.15306	0.946175	1.17546	1.26009	1.27533	0.909253	1.31407	1.17667
			0.999319	0.952712	0.992661	0.964213	1.20088	0.903564	1.17848	1.19482	1.28077	0.983884	0.884921	1.28259
			1.05924	0.951804	1.01264	0.967239	1.18756	0.919725	1.1694	1.16577	1.21117	0.954407	1.02656	1.25293
			0.989029	0.976379	0.965423	0.976924	1.19604	1.03588	1.18211	1.17485	1.27351	1.02075	1.07498	1.31225
			1.10585	0.972808	0.973897	0.967239	1.18696	0.976984	1.19906	0.814801	1.22025	1.00083	1.09919	1.37954
			0.999924	0.893395	0.940002	0.927291	1.20209	0.917182	1.17778	1.08485	1.24869	1.00561	1.17546	0.801997
			0.952107	0.907377	0.979345	0.927291	1.21601	0.891397	1.0347	1.1221	1.3758	1.4822	1.26806	1.26625
			0.955134	0.909193	0.99145	0.930317	1.19967	0.921298	1.07901	1.30801	1.25233	0.880321	1.21606	1.33525
			1.00053	0.901082	0.983582	0.932133	1.26504	1.01717	1.11294	1.2947	1.47023	0.942907	1.18965	1.07558
			0.976318	0.996051	0.993872	0.958765	1.21117	0.909435	0.894743	1.22296	1.34857	0.958584	1.00663	1.04774
			0.96845	0.939033	0.959371	0.978134	1.28441	0.981766	1.13949	1.10142	1.36975	0.951562	0.849209	1.00719
			0.989635	0.673694	1.02474	0.976924	1.23054	0.89049	1.09242	1.18305	1.30499	0.86761	1.30135	0.955134
			0.990845	0.787695	0.981766	0.976924	1.24688	0.900356	1.23739	1.13903	1.27291	0.883952	1.32052	0.977442
	Figure 1G		Viability (%)
			RA FLS
			Vehicle				2 μM TG (+) 3d				5 μM TG (+) 3d
			GFP	PLCη2_C2	SYTL5_C2	SYT4_C2	GFP	PLCη2_C2	SYTL5_C2	SYT4_C2	GFP	PLCη2_C2	SYTL5_C2	SYT4_C2
			1.00631	0.766001	0.981199	1.02116	0.541704	0.621204	0.762415	0.607165	0.386331	0.209049	0.366348	0.36891
			1.00323	0.868528	1.00323	0.996058	0.577242	0.535145	0.817239	0.610752	0.429371	0.16601	0.373522	0.4099
			0.997083	0.965315	1.03705	0.733312	0.63388	0.717992	0.834788	0.626123	0.425784	0.151151	0.383257	0.425272
			1.00733	0.867503	1.01245	0.684021	0.601324	0.331073	0.68812	0.6169	0.366348	0.136804	0.391455	0.348415
			1.01143	0.811039	1.00784	0.695294	0.648924	0.366348	0.776249	0.629709	0.373522	0.224933	0.362762	0.461138
			0.872114	0.767077	0.647643	0.98786	0.811961	0.335094	0.824412	0.709128	0.383257	0.179844	0.375469	0.343292
			1.00272	0.918689	0.7701	1.05754	0.548908	0.448841	0.617925	0.670187	0.391455	0.220834	0.386331	0.502128
			1.04473	0.65912	0.867964	1.0309	0.652356	0.328433	0.583596	0.675311	0.362762	0.263361	0.429371	0.408436
			0.980174	0.817239	1.01297	0.98581	0.738692	0.835531	0.644568	0.671724	0.0609727	0.237742	0.220834	0.383257
			1.02116	0.89512	1.02731	1.03705	0.733978	0.477022	0.697855	0.663014	0.114772	0.0630222	0.263361	0.425784
			1.00221	0.766719	1.03141	1.02168	0.645204	0.456014	0.717326	0.681972	0.206487	0.0635346	0.237742	0.373522
			1.0104	0.870218	0.738282	0.980687	0.805454	0.448841	0.760878	0.69017	0.545913	0.104012	0.270022	0.378133
			1.00733	1.00374	0.997595	0.997083	0.544061	0.469336	0.761902	0.824156	0.331073	0.11221	0.425784	0.391455
			0.965315	0.87068	1.11442	0.737923	0.648134	0.612289	0.789571	0.83799	0.425666	0.104525	0.42271	0.42271
			1.00938	0.858741	1.06574	0.732441	0.595001	0.533895	0.621511	0.824156	0.191628	0.0707078	0.454477	0.362762
			1.05908	0.82185	0.804429	0.920739	0.542319	0.638804	0.713373	0.83799	0.0850543	0.0630222	0.423735	0.454477
